# Supplementary material for: The Ecological-Health Risks of Potentially Toxic Metals in the Surface Sediments and Leaves of Salt-Secreting Avicennia officinalis as Potential Phytoremediators: A Field-Based Biomonitoring Study from Klang Mangrove Area
Source: Biology (Basel). 2022 Dec 26;12(1):43. doi: 10.3390/biology12010043 (PMC9855768; doi:10.3390/biology12010043)
Supplement: Supplementary file 1 [file biology-12-00043-s001.zip]

Archive with 1 entries (1 files):
- biology-2090874-supplementary.pdf
